# Supplementary material for: Case Report: Coexistence of Anti-AMPA Receptor Encephalitis and Positive Biomarkers of Alzheimer's Disease
Source: Front Neurol. 2021 Jul 2;12:673347. doi: 10.3389/fneur.2021.673347 (PMC8283122; doi:10.3389/fneur.2021.673347)
Supplement: Supplementary file 1 [file Data_Sheet_1.zip]

Archive with 2 entries (2 files):
- Data Sheet 1/Details about the laboratory evaluation.pdf
- Data Sheet 1/The method of the ELISA determinations.pdf
